# Supplementary material for: Minimally Invasive Endovascular Administration for Targeted PLGA Nanoparticles Delivery to Brain, Salivary Glands, Kidney and Lower Limbs
Source: Pharmaceutics. 2026 Jan 9;18(1):85. doi: 10.3390/pharmaceutics18010085 (PMC12844752; doi:10.3390/pharmaceutics18010085)
Supplement: Supplementary file 1 [file pharmaceutics-18-00085-s001.zip]

Archive with 1 entries (1 files):
- pharmaceutics-4002414-supplementary.pdf
